# Supplementary material for: Associations of Platelet Count with Inflammation and Response to Anti-TNF-α Therapy in Patients with Ankylosing Spondylitis
Source: Front Pharmacol. 2020 Nov 6;11:559593. doi: 10.3389/fphar.2020.559593 (PMC7741170; doi:10.3389/fphar.2020.559593)
Supplement: Supplementary file 5 [file Table1_v1.XLSX]

## Sheet: Sheet1
	Supplementary table 1 Characteristics of 35 AS patients and 45 healthy controls
	Items	AS (N=35)	Controls (N=45)	P value
	Gender (Male, %)	30(85.7%)	34(75.6%)	0.26
	Age (year, mean±SD)	33.1±8.8	35.5±8.0	0.21
	Disease duration (Year, mean±SD)	8.7±5.1	--	--
	ESR (Median[Q25-Q75])	21(9-34)	--	--
	CRP (Median[Q25-Q75])	6.2(1.9-21.3)	--	--
	ASDAS-CRP (Mean±SD)	2.8±0.8	--	--
	BASDAI (Mean±SD)	4.4±1.0
	Platelet (109/L)	300.7±66.4	251.4±42.0	<0.001
	(AS, ankylosing spondylitis; SD, standard deviation; Data were shown as mean±SD or median[Q25-Q75].)
