# Supplementary material for: Associations of Platelet Count with Inflammation and Response to Anti-TNF-α Therapy in Patients with Ankylosing Spondylitis
Source: Front Pharmacol. 2020 Nov 6;11:559593. doi: 10.3389/fphar.2020.559593 (PMC7741170; doi:10.3389/fphar.2020.559593)
Supplement: Supplementary file 6 [file Table2_v1.XLSX]

## Sheet: Sheet1
	Supplementary table 2 Main characteristics of those observational studies included in the meta-analysis
	Study	Participants	AS enrollment criteria	Outcomes	Quality score
		(Mean age, years; Male, %)
	Kisacik B 2008	30 AS patients (36 years; 50%) and 29 healthy controls (36 years; 17%).	Fulfilling the modified New York criteria and initial BASDAI >4.	Platelet count.	5
	Wang F 2008	35 AS patients (35 years; 80%) and 15 healthy controls (39 years; 40%).	Fulfilling the modified New York criteria.	Platelet count.	5
	Yazici S 2010	68 AS patients (36 years; 68%) and 34 healthy controls (37 years; 68%); 33 AS patients (36 years; 68%) received anti-TNF-α treatment.	Fulfilling the modified New York criteria (Those receiving anti-TNF-α treatment had BASDAI >4.	Platelet count; Change after anti-TNF-a therapy; Correlations of platelet count with clinical characteristics.	8
	Nalbant S 2011	40 AS patients (30 years; 75%) and 40 healthy controls (28 years; 70%).	Fulfilling the modified New York criteria.	Platelet count.	6
	Orüm H 2012	59 AS patients (37 years; 81%) and 22 healthy controls (33 years; 64%).	Fulfilling the modified New York criteria.	Platelet count.	7
	Boyraz I 2014	105 AS patients (47 years; 74%) and 50 healthy controls (41 years; 56%).	Fulfilling the modified New York criteria.	Platelet count.	6
	Bozan N 2016	30 AS patients (32 years; 60%) and 35 healthy controls (32 years; 63%).	Fulfilling the modified New York criteria.	Platelet count.	6
	Sezgin M 2017	133 AS patients (42 years; 60%) and 133 healthy controls (40 years; 59%).	Fulfilling the modified New York criteria.	Platelet count; Correlations of platelet count with clinical characteristics.	8
	Tang Y 2018	250 AS patients (34 years; 66%) and 250 healthy controls (33 years; 60%).	Fulfilling the modified New York criteria.	Platelet count.	8
	Huang Y 2018	81 AS patients (31 years; 90%) and 58 healthy controls (30 years; 74%).	Fulfilling the modified New York criteria.	Platelet count.	8
	Al-Osami MH 2020	132 AS patients (38 years; 91%) and 81 healthy controls (36 years; 90%).	Fulfilling the modified New York criteria.	Platelet count; Correlations of platelet count with clinical characteristics.	9
	Zhuang J 2020	90 AS patients (30 years; 82%) and 45 healthy controls (30 years; 78%).	Fulfilling the modified New York criteria.	Platelet count.	7
	Liu M 2020	135 AS patients (32 years; 87%) and 76 healthy controls (32 years; 76%).	Fulfilling the modified New York criteria.	Platelet count; Correlations of platelet count with clinical characteristics.	9
	Enginar AU 2019	203 AS patients (39 years; 81%).	Fulfilling the modified New York criteria.	Change after anti-TNF-a therapy.	7
	Present study	35 AS patients (33 years; 86%) and 45 healthy controls (36 years; 76%).	Fulfilling the modified New York criteria.	Platelet count; Change after anti-TNF-a therapy; Correlations of platelet count with clinical characteristics.	7
	(NA, information was not provided in those original studies; BASDAI, Bath ankylosing spondylitis disease activity index; AS, ankylosing spondylitis)
