# Supplementary material for: Associations of Platelet Count with Inflammation and Response to Anti-TNF-α Therapy in Patients with Ankylosing Spondylitis
Source: Front Pharmacol. 2020 Nov 6;11:559593. doi: 10.3389/fphar.2020.559593 (PMC7741170; doi:10.3389/fphar.2020.559593)
Supplement: Supplementary file 7 [file Table3_v1.XLSX]

## Sheet: Sheet1
	Supplementary table 3 Quality of those observational studies evaluated by Newcastle-Ottawa Scale (NOS)
	Study	Selection	Comparability	Assessment of outcomes	Total score
	Kisacik B 2008	2	1	2	5
	Wang F 2008	2	1	2	5
	Yazici S 2010	3	2	3	8
	Nalbant S 2011	2	2	2	6
	Orüm H 2012	3	2	2	7
	Boyraz I 2014	3	1	2	6
	Bozan N 2016	2	2	2	6
	Sezgin M 2017	4	2	2	8
	Tang Y 2018	4	2	2	8
	Huang Y 2018	4	2	2	8
	Al-Osami MH 2020	4	2	3	9
	Zhuang J 2020	3	2	2	7
	Liu M 2020	4	2	3	9
	Enginar AU 2019	4	1	2	7
	Present study	2	2	3	7
