# Supplementary material for: Associations of Platelet Count with Inflammation and Response to Anti-TNF-α Therapy in Patients with Ankylosing Spondylitis
Source: Front Pharmacol. 2020 Nov 6;11:559593. doi: 10.3389/fphar.2020.559593 (PMC7741170; doi:10.3389/fphar.2020.559593)
Supplement: Supplementary file 8 [file Table4_v1.XLSX]

## Sheet: Sheet1
	Supplementary table 4 Clinical characteristics of AS patients in those 4 studies on the correlations of platelet count with disease activity parameters
	Clinical parameters	Yazici S 2010	Sezgin M 2017	Al-Osami MH 2020	Liu M 2020	Present study
	Number	68	133	132	135	35
	Age (Year, Mean±SD)	36.4±6.9	41.9±11.2	37.6±10.0	32.0±9.2	33.1±8.8
	Gender (Male, %)	46(67.6%)	80(60.2%)	120(90.9%)	117(86.7%)	30(85.7%)
	Disease duration (Year, Mean±SD)	--*	--*	9.5±7.3	7.8±6.9	8.7±5.1
	ESR (Mean±SD/Median[Q25-Q75])	38.2±19	17.4±15.5	22.8±21.0	31.6±27.7	21(9-34)
	CRP (Mean±SD/Median[Q25-Q75])	9.5±14.9	12.3±14.4	--*	17.7±19.6	6.2(1.9-21.3)
	ASDAS-CRP (Mean±SD)	--*	--*	--*	--*	2.8±0.8
	BASDAI (Mean±SD)	6.05±1.14	3.84±2.24	3.51±1.66	3.46±2.13	4.4±1.0
	Platelet count (109/L, Mean±SD)	341±69	290.06±66.23	288.6±89.5	294.1±78.2	300.7±66.4
	Outcomes	Correlations of platelet count with CRP, ESR and BASDAI.	Difference in platelet count between groups by disease activity (BASDAI≥4 vs BASDAI<4).	Correlation of platelet count with BASDAI; Difference in platelet count between groups by disease activity (BASDAI≥4 vs BASDAI<4).	Difference in platelet count between groups by disease activity (BASDAI≥4 vs BASDAI<4).	Correlations of platelet count with CRP, ESR, BASDAI; Difference in platelet count between groups by disease activity (BASDAI≥4 vs BASDAI<4).
	(AS, ankylosing spondylitis; SD, standard deviation; ESR, Eryrocit sedimentation rate; CRP, C-Reactive Protein; BASDAI, Bath Ankylosing Spondylitis Disease Activity Index; * Data were not provided)
