# Supplementary material for: Associations of Platelet Count with Inflammation and Response to Anti-TNF-α Therapy in Patients with Ankylosing Spondylitis
Source: Front Pharmacol. 2020 Nov 6;11:559593. doi: 10.3389/fphar.2020.559593 (PMC7741170; doi:10.3389/fphar.2020.559593)
Supplement: Supplementary file 9 [file Table5_v1.XLSX]

## Sheet: Sheet1
	Supplementary table 5 Changes of clinical characteristics among total 35 patients during follow-up
	Items	0 month	6 months	P value
	ESR (Median[Q25-Q75])	21(9-34)	4(2-11)	<0.001
	CRP (Median[Q25-Q75])	6.2(1.9-21.3)	1.6(0.5-3.9)	0.002
	ASDAS-CRP	2.8±0.8	1.4±0.8	<0.001
	BASDAI	4.4±1.0	1.9±1.3	<0.001
	Platelet (109/L)	300.7±66.4	252.1±61.9	<0.001
	(Data were shown as mean±SD or median[Q25-Q75].)
